# Supplementary material for: Immunomodulatory Effects of Lactobacillus brevis NES-428 in a Hyperthyroidism Mouse Model: Potential Applications for Graves’ Disease
Source: Nutrients. 2025 Sep 16;17(18):2967. doi: 10.3390/nu17182967 (PMC12473064; doi:10.3390/nu17182967)
Supplement: Supplementary file 1 [file nutrients-17-02967-s001.zip]

Archive with 1 entries (1 files):
- nutrients-3823825-supplementary.pdf
